# Supplementary material for: The Light-Regulated SsMYB106 Transcription Factor Promotes Flavonoids in Spatholobus suberectus
Source: Int J Mol Sci. 2025 May 30;26(11):5292. doi: 10.3390/ijms26115292 (PMC12155114; doi:10.3390/ijms26115292)
Supplement: Supplementary file 1 [file ijms-26-05292-s001.zip]

Archive with 1 entries (1 files):
- ijms-3529934-supplementary.xlsx
