# Supplementary material for: The Light-Regulated SsMYB106 Transcription Factor Promotes Flavonoids in Spatholobus suberectus
Source: Int J Mol Sci. 2025 May 30;26(11):5292. doi: 10.3390/ijms26115292 (PMC12155114; doi:10.3390/ijms26115292)
Supplement: Supplementary file 1 [file ijms-26-05292-s001.zip › ijms-3529934-supplementary.xlsx]

## Sheet: Description
Description:
Table S1. Putative light-responsive cis-regulatory elements (CREs) of SsMYB106 in Spatholobus suberectus.
Table S2. Putative MYB binding site and MYB recognition site cis-regulatory elements (CREs) of flavonoid biosynthetic genes in S. suberectus.
Table S3. Correlation analysis of SsMYB106 with flavonoids.
Table S4. Correlation analysis of SsMYB106 with flavonoid biosynthetic genes.
Table S5. Amino acid sequence of phylogenetic tree analysis.
Table S6. Primers used in S. suberectus Dunn.
Table S7. Primers used in Nicotiana benthamiana Domin.

## Sheet: Table S1
Table S1. Putative light-responsive cis-regulatory elements (CREs) of SsMYB106 in Spatholobus suberectus.
Gene Name	Light-responsive CREs	Sequence	Start position	End position	Sense/antisense	Species	Description
SsMYB106	G-box	TACGTG	100	6	-	Arabidopsis thaliana	cis-acting regulatory element involved in light responsiveness
SsMYB106	G-box	CACGAC	368	6	+	Zea mays	cis-acting regulatory element involved in light responsiveness
SsMYB106	Box 4	ATTAAT	12	6	+	Petroselinum crispum	part of a conserved DNA module involved in light responsiveness
SsMYB106	Box 4	ATTAAT	406	6	+	Petroselinum crispum	part of a conserved DNA module involved in light responsiveness
SsMYB106	Box 4	ATTAAT	1210	6	-	Petroselinum crispum	part of a conserved DNA module involved in light responsiveness
SsMYB106	Box 4	ATTAAT	1507	6	-	Petroselinum crispum	part of a conserved DNA module involved in light responsiveness
SsMYB106	GATA-motif	AAGATAAGATT	223	10	-	Arabidopsis thaliana	part of a light responsive element
SsMYB106	GATA-motif	GATAGGA	1156	7	-	Arabidopsis thaliana	part of a light responsive element
SsMYB106	TCT-motif	TCTTAC	1200	6	-	Arabidopsis thaliana	part of a light responsive element
SsMYB106	TCT-motif	TCTTAC	1221	6	+	Arabidopsis thaliana	part of a light responsive element

## Sheet: Table S2
Table S2. Putative MYB binding site and MYB recognition site cis-regulatory elements (CREs) of flavonoid biosynthetic genes in S. suberectus.
Gene Name	MYB-recognition site numbers	MYB recognition site number/sequence/description	MYB-binding site numbers	MYB-binding site number/sequence/description
SsPAL1	0	/	2	2 [(CAACAG), MYB binding site]
SsPAL2	0	/	0	/
SsC4H1	0	/	1	1 [MBS(CAACTG), MYB binding site involved in drought-inducibility]
SsC4H2	0	/	1	1 [MRE(AACCTAA), MYB binding site involved in light responsiveness]
Ss4CL1	0	/	1	1 [MBSI(aaaAaaC(G/C)GTTA), MYB binding site involved in flavonoid biosynthetic genes regulation]
Ss4CL2	0	/	1	1 [MBSI(aaaAaaC(G/C)GTTA), MYB binding site involved in flavonoid biosynthetic genes regulation]
SsCHS	0	/	0	/
SsCHR	0	/	2	1 [(CAACAG), MYB binding site]; 1 [MBS(CAACTG), MYB binding site involved in drought-inducibility]
SsCHI	0	/	1	1 [MBS(CAACTG), MYB binding site involved in drought-inducibility]
SsF3H	0	/	1	1 [MBS(CAACTG), MYB binding site involved in drought-inducibility]
SsF3'H	0	/	2	2 [MBS(CAACTG), MYB binding site involved in drought-inducibility]
SsDFR1	1	1 [(CCGTTG), MYB recognition site]	3	2 [(CAACAG), MYB binding site]; 1 [(CCAAT-box), MYBHv1 binding site (MYBHv1, a positive drought tolerance regulator)]
SsDFR2	0	/	0	/
SsLAR1	0	/	0	/
SsLAR2	0	/	3	1 [(CAACAG), MYB binding site]; 2 [MRE(AACCTAA), MYB binding site involved in light responsiveness]
SsANS	1	1 [(CCGTTG), MYB recognition site]	2	1 [(CAACAG), MYB binding site]; 1 [(CCAAT-box), MYBHv1 binding site (MYBHv1, a positive drought tolerance regulator)]
SsANR1	0	/	0	/
SsANR2	0	/	0	/

## Sheet: Table S3
Table S3. Correlation analysis of SsMYB106 with flavonoids.
	Flavonoids	Isoliquiritigenin	Catechin	Epicatechin	Gallocatechin	Epigallocatechin	Catechin gallate	Epicatechin gallate	Gallocatechin gallate	Epigallocatechin gallate
SsMYB106	0.868**	0.312	0.852**	0.688**	0.942**	0.882**	0.645**	0.473	0.229	0.221
Note: * Significant correlation at p<0.05, ** Significant correlation at p<0.01.

## Sheet: Table S4
Table S4. Correlation analysis of SsMYB106 with flavonoid biosynthetic genes.
	SsPAL1	SsPAL2	SsC4H1	SsC4H2	Ss4CL1	Ss4CL2	SsCHS	SsCHR	SsCHI	SsF3H	SsF3′H	SsDFR1	SsDFR2	SsLAR1	SsLAR2	SsANS	SsANR1	SsANR2
SsMYB106	0.839**	0.771**	0.645*	0.875	0.941**	-0.077	0.919**	0.27	0.413	0.800**	0.633**	0.825**	0.799**	0.687**	0.640*	0.895**	0.717**	0.457
Note: * Significant correlation at p<0.05, ** Significant correlation at p<0.01.

## Sheet: Table S5
Table S5. Amino acid sequence of phylogenetic tree analysis.
Gene name	Amino acid sequences
VuODO1	MGRQPCCDKLGVKKGPWTAEEDKKLINFILTNGQCCWRAVPKLAGLRRCGKSCRLRWTNY LRPDLKRGLLTQAEEQLVIDLHARLGNRWSKIAARLPGRTDNEIKNHWNTHIKKKLLKMG IDPVTHEPLVKQAASQDSSPSPSEHLPQPENNLDQVKETDGVLNSEENSSSSQAENSSGD DSLLLDSICSDDSLLNTLWLDETPLMEALWDTTPKLENNTNSNTGLVPSWEDNCAWLLDC QDFGIHDFGFNCFNEIESNALHTIEMKDEKH*
VaODO1	MGRQPCCDKLGVKKGPWTAEEDKKLINFILTNGQCCWRAVPKLAGLRRCGKSCRLRWTNY LRPDLKRGLLTQAEEQLVIDLHARLGNRWSKIAARLPGRTDNEIKNHWNTHIKKKLLKMG IDPVTHEPLVKQAASQDSSPSPSEHLPQPENNLDQVKETDGVLNSEENSSSSQAENSSGD DSLLLDSICSDDSLLNTLWLDETPLMEALWDTTPKLENNTNSNTGLVPSWEDNCAWLLDC QDFGIHDFGFNCFNEIESNALHTIEMKDEKH*
VrMYB8	MGRQPCCDKLGVKKGPWTAEEDKKLINFIFTNGQCCWRAVPKLAGLRRCGKSCRLRWTNY LRPDLKRGLLTQAEEQLVIDLHARLGNRWSKIAARLPGRTDNEIKNHWNTHIKKKLLKMG IDPVTHEPLIKQAASQDSSPSPSEHLPQPENNLDQVKETDVVLNSEENSSSSQAENSSGD DSLLLDSICSDDSLLNTLWLDETPLMEALWDTTPKLENNTNSNTGLVPSWEDNCAWLLDC QDFGIHDFGFNCFNEIESNALHTIEMKDEEH*
VuODORANT1	MILLHIYVINNLGKKGRGLYIKVGGEWGFWVITHYKLGSVVVCAIGMGRQPCCDKLGVKK GPWTAEEDKKLINFILTNGQCCWRAVPKLAGLRRCGKSCRLRWTNYLRPDLKRGLLTQAE EQLVIDLHARLGNRWSKIAARLPGRTDNEIKNHWNTHIKKKLLKMGIDPVTHEPLNKQAT SQDSSPSPSEHLPQPENNLDQVKETDVVLNSEENSSSSQAENSSGDDSLLLDSICSDDSL LNTLWLDETPLMEALWDTTPKLENNTNSNMGLVPSWEDNCAWLLDCQDFGIHDFGFNCFN EIESNALHTIEMKDEEH*
SsMYB106	MGRQPCCDKLGVKKGPWTAEEDKKLINFILTNGQCCWRAVPKLAGLRRCGKSCRLRWTNY LRPDLKRGLLTEAEEQLVIDLHARLGNRWSKIAARLPGRTDNEIKNHWNTHIKKKLLKMG IDPVTHEPLNKQAASQDRSSSPAGHLPQPGNNLDQVKETDGVLNSEENSSSSQAENSGDD SLLLDSICSDDSLIDSLWLDETPLVEALWDTTPKVENTNNNMGLLPSWEDNCAWLLDCQD FGIHDFGFNCFNEIESNALQTIGMKEEGH*
GsODORANT1	MILLHVYVINNLDKKRRGLYIKVGGVWGFLGHYSLQASVGKTFAFSLGNCNIGQLARKWC CFCVSAMGRQPCCDKLGVKKGPWTAEEDKKLINFILTNGQCCWRAVPKLAGLKRCGKSCR LRWTNYLRPDLKRGLLTEAEEQLVIDLHARLGNRWSKIAARLPGRTDNEIKNHWNTHIKK KLLKIGIDPVTHEPLKKQAAASSQDSSSSPAEHLPQPGNNLDDQVKETEGILLNSEENSS SSQAENSSGDDSLLLDSICSDDSLLNSMWLDETPLVEALWDTTPNLENTSNNMGLLPSWE DNCAWLLDCQDFGIHDFGFTCFNEIESHALQTIGMKEEGH*
GmMYBJ1	MGRQPCCDKLGVKKGPWTAEEDKKLIKFILTNGQCCWRAVPKLAGLRRCGKSCRLRWTNY LRPDLKRGLLTEAEEQLVIDLHARLGNRWSKIAARLPGRTDNEIKNHWNTHIKKKLLKMG IDPVTHEPLNKQAAASSQDSSSSPAEHLPQPGNNLDDQVKETNGVLLNSEENSSSSQAEN SSGDDSLLLESICSDDSLLNSMWLDETPLVEALWDTTPNLENTNNNMSLLPSWEENCAWL LDCQDFGIHDFGFNEIEANALQTVGMKEEGH*
CcODORANT1	MGRQPCCDKLGVKKGPWTAEEDKKLINFILTNGQCCWRAVPKLAGLRRCGKSCRLRWTNY LRPDLKRGLLTQAEEQLVIDLHARLGNRWSKIAARLPGRTDNEVKNHWNTHIKKKLLKMG IDPVTHEPLNKQATSQDSSSSPLEHVPQPGNNSLDQAKETDGVLNSEENSSSSQAENSSG DDSLLLDSICSDDSLIDTLWLDETPLVEALWDTTPKVENTNSNMGLMPSWEDNCAWLLDC QDFGIHDFGFNCSQDIE*
ApODORANT1	MGRQPCCDKLGVKKGPWTAEEDKKLINFILTNGQCCWRAVPKLAGLRRCGKSCRLRWTNY LRPDLKRGLLTEAEEQLVIDLHARLGNRWSKIAARLPGRTDNEIKNHWNTHIKKKLLKMG IDPVTHEPLNKQAASKDSSSYPADNLPKPSNDLDQVKETDHGVLNSEENSSSSLAENSSG EESLLPDSICSEESLINTLWLDETPLVEALWDNTPKADNDMALLPSWEDNCAWLLDCQDF GIHDFGFNCFNEIESNALQTIGIKEEEH*
MtODO1	MGRQPCCDKLGVKKGPWTAEEDKKLITFILTNGQCCWRAVPKLAGLRRCGKSCRLRWTNY LRPDLKRGLLTEAEEQLVIDLHARLGNRWSKIASRLPGRTDNEIKNHWNTHIKKKLIKMG IDPITHEPLNKQASSNDSSTSSPAENFSQPVNNHEVKETDGVVNSEENSSSSPAENSSGE ESLLLDSICSDDSLMNSIWLDETPLVEALWEMDTTPIAENTKNDINFMPSWEDNCAWLFD CQDFGIHDFGFNCFNEIESSTLQTIGIKENKH*
LaODORANT1	MGRQPCCDKLGVKKGPWTTEEDKKLINFILTNGQCCWRAVPKLAGLRRCGKSCRLRWTNY LRPDLKRGLLTEAEEQLVIDLHARLGNRWSKIASRLPGRTDNEIKNHWNTHIKKKLLKIG IDPVTHEPLNKQVSSQGSSSAAENLPPKASNDDVLNSDENSSTSPAENSSSYEDSILMDS ICSDESIINSLWLDETLLNDALWDIAPNNADNINNKDMGLPTWEDNCAWLLECQDFGIHD FGINCFSEIELNALQQTIGVDKKGH*
PaODORANT1	MGRQPCCDKLGVKKGPWTAEEDKKLINFILTNGQCCWRAVPKLAGLRRCGKSCRLRWTNY LRPDLKRGLLTEAEEQLVIDLHARLGNRWSKIAARLPGRTDNEIKNHWNTHIKKKLLKMG IDPVTHEPLNKQAASQETSSHQNNPQSANNNQLKESEGVPNSEENSSTSPVENSSGDESL LLDSICSDESLMNSLWLDETPLVDALWDSEPKVQNTTNNNDMAMPSWEDNCAWFLDCQDF GIHDFGFNCFNEIESNALQTLGIEGKDR*
MdMYB54	MGRQPCCDKLGVKKGPWTAEEDKKLISFIITNGQCCWRAVPKLAGLRRCGKSCRLRWTNY LRPDLKRGLLTEAEEQLVIDLHARLGNRWSKIAGRLPGRTDNEIKNHWNTHIKKKLLRMG IDPVTHEPLHKEEELPSNIKGTNSSSSSSHDHDDHNNNLPADQSTNDLHNSQENDQSVVN SSGSEDINSSTENSSTGAESALLDNICNDDSLMNSLWMDETPLIDALWNDNNQVELDQGG IDYNIIENNGMGFQSNWEDNCAWLLDCQDFGIHDFGMDCFNDVEVNGNKTLEVGGKLSTK IN*
DlMYB16	MGRQPCCDKLGVKKGPWTAEEDKKLINFILTNGQCCWRAVPKLAGLRRCGKSCRLRWTNY LRPDLKRGLLTEAEEQLVIDLHARLGNRWSKIAARLPGRTDNEIKNHWNTHIKKKLLKMG IDPVTHGPFQTEAKATTEESSSQADNLPTESGNHQMLESTDGTNNMEDNSSSPTENSSSD DSRLLIDSICNDESLLNSLLMDEPPLVDASWNNISQPAAAQNVCGDINLPDDNSCAWLLD CQDFGIHDFGFDCFSEIELNTLNSLEMGGKQ*
PsMYB23	MGRQPCCDKLGVKKGPWTAEEDKKLINFILTNGQCCWRAVPKLAGLRRCGKSCRLRWTNY LRPDLKRGLLTDAEEQLVIDLHARLGNRWSKIAARLPGRTDNEIKNHWNTHIKKKLLKMG IDPITHEPLPSKQDHHTAATAPPPKETPNSHENQGNDQQPTQLQNEQNRMVNSESYSSSS PPENCTSDESQLVDSICKDESLMKCLWGGEDDGDTPSLVDASWKLPEESFSTFNEKMPSW EESCAWLLDCQDFGIHDYGFETSFNDIELNTFDVDHKQ*

## Sheet: Table S6
Table S6. Primers used in S. suberectus Dunn.
Primer	Sequences (5'->3'), lowercase letters are flanking recombination sequences	Description
SsMYB106-F	gacctgcaggcatgcaagcttTGAGACTTTTCAACAAAGGG	Vector (binary vector pBI121 carrying GUS reporter) construction for transient transgenic transformation
SsMYB106-R	cgatcggggaaattcgagctcCTAATGCCCCTCTTCCTTCAT	Vector (binary vector pBI121 carrying GUS reporter) construction for transient transgenic transformation
Tnos-F	GAGCTCGAATTTCCCCGATC	Vector (binary vector pBI121 carrying GUS reporter) construction for transient transgenic transformation
Tnos-R	gaccatgattacgccaagcttAATTAATTCCCGATCTAGTAAC	Vector (binary vector pBI121 carrying GUS reporter) construction for transient transgenic transformation
35S-F	GACGCACAATCCCACTATCC	PCR
SsMYB106-R	GTCCCATAATGCTTCCACCAG	PCR
SsMYB106-F	CTCAATAAACAGGCAGCGTCTC	RT-qPCR
SsMYB106-R	GTCCCATAATGCTTCCACCAG	RT-qPCR
SsPAL1-F	TTCTGGCTTGGCTTCTATTGTT	RT-qPCR
SsPAL1-R	GTCAGTGAACTCAGGCTTCC	RT-qPCR
SsPAL2-F	TGAGGCTGCTGCTATTATGGA	RT-qPCR
SsPAL2-R	AACGAATCACTTCAATGAGAGGAC	RT-qPCR
SsC4H1-F	AGCACCAAGAGCACTAACAAC	RT-qPCR
SsC4H1-R	GGTCCAAGAACTCGGTCAATC	RT-qPCR
SsC4H2-F	CCTTCTTGCGTGGCTACTT	RT-qPCR
SsC4H2-R	TTGTTGTCCGTTCTCTTGGT	RT-qPCR
Ss4CL1-F	GTGTGATTGTGATTGTGATGAAGAT	RT-qPCR
Ss4CL1-R	TGTCCTCGCAGTGGTAGT	RT-qPCR
Ss4CL2-F	CCTCTGCGTGCTGCCTAT	RT-qPCR
Ss4CL2-R	CCACCGTCACCTTGTACTTCT	RT-qPCR
SsCHS-F	GCGTCATCCAAGCCGATTAC	RT-qPCR
SsCHS-R	GCACTTCAACCACCACTATGTC	RT-qPCR
SsCHR-F	CTCCAATCCTCCTCCAACCAT	RT-qPCR
SsCHR-R	ATAGCCTCTAACACTGCCACTT	RT-qPCR
SsCHI-F	TCCTCCGCCAACACATTCTTA	RT-qPCR
SsCHI-R	GACTTGCCGTTCCACTTAGC	RT-qPCR
SsF3H-F	TGGAGGCTTGCGAGAACTG	RT-qPCR
SsF3H-R	GAGATGGCTGGAGACGATGAA	RT-qPCR
SsF3'H-F	GCGGCGGAACAATTCTTGA	RT-qPCR
SsF3'H-R	CAGGTGAACGGAGGTGAGT	RT-qPCR
SsDFR1-F	CTGTTGGAGTGATGTTGAGTTCTG	RT-qPCR
SsDFR1-R	GGTGGCAATGTTGGCGTAA	RT-qPCR
SsDFR2-F	ACGAGACCTGCTGGAGTGA	RT-qPCR
SsDFR2-R	GGTGGCATTGTTGGCATCAG	RT-qPCR
SsANS-F	TCGCCAACAATGCCAGTG	RT-qPCR
SsANS-R	ACCAACTTCCTTCTCCAACCT	RT-qPCR
SsLAR1-F	CTTCAGAGTTTGGGCACGAT	RT-qPCR
SsLAR1-R	CCAGATTCCTCAACCGCA	RT-qPCR
SsLAR2-F	ACTCTACCTTCTTGCTCCTCAG	RT-qPCR
SsLAR2-R	CATCACTTGTTCGCCTCCTAC	RT-qPCR
Ss18S-F	AAGGCTCAGATTCCCGATGT	RT-qPCR
Ss18S-R	CCCTCCTTCACCTTGACCTT	RT-qPCR

## Sheet: Table S7
Table S7. Primers used in Nicotiana benthamiana Domin.
Primer	Sequences (5'->3'), lowercase letters are flanking recombination sequences	Description
SsMYB106-YFP-F	aagagacaggatccgaattcATGGGGAGGCAACCCTG	Vector (overexpression vector pC131-YFP) construction for subcellular localization and stable transgenic transformation
SsMYB106-YFP-R	acctccgaccggtgcactagtATGCCCCTCTTCCTTCATTC	Vector (overexpression vector pC131-YFP) construction for subcellular localization and stable transgenic transformation
35S-F	GACGCACAATCCCACTATCC	PCR
SsMYB106-R	GTCCCATAATGCTTCCACCAG	PCR
SsMYB106-F	CTCAATAAACAGGCAGCGTCTC	RT-qPCR
SsMYB106-R	GTCCCATAATGCTTCCACCAG	RT-qPCR
NbPAL-F	GACCTAATGGTGAGACCCTGAA	RT-qPCR
NbPAL-R	AGAAAAGAGCGCGAGAATGTT	RT-qPCR
NbC4H-F	CACTGGAAGAAACCCGAAGA	RT-qPCR
NbC4H-R	CAACGCCAAACGGAAGATAT	RT-qPCR
Nb4CL-F	ACTGGCGACATTGGGTTCA	RT-qPCR
Nb4CL-R	ACTTCTCCGGCTTGCTCATC	RT-qPCR
NbCHS-F	CTAGTGGAGTGGACATGCCC	RT-qPCR
NbCHS-R	CCTTAGCCAGTCGGAGAACA	RT-qPCR
NbCHI-F	CTGTCTTCTCTCGCCGCTAAATG	RT-qPCR
NbCHI-R	GCCACCTTCTCTGAGTATTGCTTAC	RT-qPCR
NbF3H-F	GCCAGACAAACCAGAAGGATG	RT-qPCR
NbF3H-R	TCAGGCTGTGGACACTTTGG	RT-qPCR
NbDFR-F	ATGTGGCAAAGATGGTCCG	RT-qPCR
NbDFR-R	AAGGGAAGCAACTGTTTCTGTC	RT-qPCR
NbANS-F	AGGACCTCAAGTACCGACGATTG	RT-qPCR
NbANS-R	TTCAACTCTTGGTGGCATTTCTCTC	RT-qPCR
NbLAR-F	GGAGAAAAGGAAAGTGAGAAGGTTG	RT-qPCR
NbLAR-R	AGAGGAGGAGGAAGTTGAGAAGG	RT-qPCR
NbEF1α-F	AGAGGCCCTCAGACAAAC	RT-qPCR
NbEF1α-R	TAGGTCCAAAGGTCACAA	RT-qPCR
